# Supplementary material for: Resilience to Diabetic Retinopathy (RDR) Is Associated with a Pre-Retinopathy Transcriptional Program Induced by Diabetes
Source: Biomolecules. 2026 Apr 21;16(4):614. doi: 10.3390/biom16040614 (PMC13114160; doi:10.3390/biom16040614)
Supplement: Supplementary file 1 [file biomolecules-16-00614-s001.zip]

Archive with 1 entries (1 files):
- biomolecules-4226390-supplementary.pdf
